# Supplementary material for: Herbal Medicine Uses for Respiratory System Disorders and Possible Trends in New Herbal Medicinal Recipes during COVID-19 in Pasvalys District, Lithuania
Source: Int J Environ Res Public Health. 2022 Jul 22;19(15):8905. doi: 10.3390/ijerph19158905 (PMC9332438; doi:10.3390/ijerph19158905)
Supplement: Supplementary file 1 [file ijerph-19-08905-s001.zip]

Archive with 3 entries (3 files):
- Questionnaire S1.pdf
- Table S1. Herbal materials in Pasvalys District, Lithuania.pdf
- Table S2. Herbal materials in the archival source, Lithuania.pdf
